# Supplementary material for: Arabidopsis plasma membrane H+-ATPase genes AHA2 and AHA7 have distinct and overlapping roles in the modulation of root tip H+ efflux in response to low-phosphorus stress
Source: J Exp Bot. 2017 Mar 28;68(7):1731–41. doi: 10.1093/jxb/erx040 (PMC5441905; doi:10.1093/jxb/erx040)
Supplement: Supplementary Data [file erx040_Supplementary_Data.zip]

Archive with 1 entries (1 files):
- supplementary_table_S1.pdf
